# Supplementary material for: Precision and consistency of the passive leg raising maneuver for determining fluid responsiveness with bioreactance non-invasive cardiac output monitoring in critically ill patients and healthy volunteers
Source: PLoS One. 2019 Sep 27;14(9):e0222956. doi: 10.1371/journal.pone.0222956 (PMC6764744; doi:10.1371/journal.pone.0222956)
Supplement: S1 File — (XLSX) [file pone.0222956.s001.xlsx]

## Sheet: Patients Data
Group	Study ID	Age	Gender	Race	Height (cm)	Weight (Kg)	BMI	Admission Diagnosis:	Admission Category	SOFA Score:	LOS:	SVI ∆% - PLR1	CI ∆% - PLR1	SVI ∆% - PLR2	CI ∆% - PLR2	SVI ∆% - PLR3	CI ∆% - PLR3	At least one time FR	PLRx3 Response Consistent	Consistent AND fluid responsive, n (%)	x̄ of SVI	x̄ of CI	average delta CI	x̄ of SVI ∆%	abs(x̄-PLR1)	abs(x̄-PLR2)	abs(x̄-PLR3)	Average Deviation	Range	abs(x̄-PLR1)^2	abs(x̄-PLR2)^2	abs(x̄-PLR3)^2	∑Squares	Variance	Standard Deviation	CV (SD/Mean)	# of Resets - PLR1	Stable (Y/N) - PLR1	# of Resets - PLR2	Stable (Y/N) - PLR2	# of Resets - PLR3	Stable (Y/N) - PLR3	Time - Pre1	SVI - Pre1	CI - Pre1	Time - Post1	SVI - Post1	CI - Post1	Time - Pre2
P	Patient001	45	F	White	167.6	65.3	23.2469	dyspnea	Respiratory	0	14	-5.8	-5.5	-10.3	-10.1	-2.4	-2.3	n	Y	N	42.3333	4.63333	-5.96667	-6.16667	0.366667	4.13333	3.76667	2.75556	7.9	0.134444	17.0844	14.1878	31.4067	15.7033	3.96274	-64.2607	0	Y	0	N	0	Y	1044	43	4.6	1048	40	4.4	1108
P	Patient002	52	F	White	140	44	22.449	Worsening mixed and non-anion gap with lactic acidosis	Metabolic	3	1	22.5	21.3	28.6	26	9	5.7	y	N	N	36.6667	2.53333	17.6667	20.0333	2.46667	8.56667	11.0333	7.35556	19.6	6.08444	73.3878	121.734	201.207	100.603	10.0301	50.0672	1	N	0	Y	0	N	1012	33	2.2	1019	40	2.7	1058
P	Patient003	55	M	White	180	113.9	35.1543	Hepatocellular Carcinoma and Hep C Cirrhosis	Malignancy	5	1	-1.5	-1.2	7.1	9.2	14.4	13.3	y	N	N	32.6667	3.46667	7.1	6.66667	8.16667	0.433333	7.73333	5.44444	15.9	66.6944	0.187778	59.8044	126.687	63.3433	7.95885	119.383	1	Y	2	Y	2	N	1708	37	3.7	1716	36	3.7	1736
P	Patient004	21	F	White	180	79.8	24.6296	HCAP	Respiratory	2	1	26.7	22.9	23.5	20.9	22.6	20.2	y	Y	Y	26	2.5	21.3333	24.2667	2.43333	0.766667	1.66667	1.62222	4.1	5.92111	0.587778	2.77778	9.28667	4.64333	2.15484	8.87983	4	N	3	Y	3	N	1445	27	2.6	1501	34	3.2	1521
P	Patient005	64	F	White	167.6	81.6	29.0497	Septic Shock	Sepsis	9	16	4.8	4	-1.6	-1.2	-7.6	-7.4	n	Y	N	45.3333	5.03333	-1.53333	-1.46667	6.26667	0.133333	6.13333	4.17778	12.4	39.2711	0.0177778	37.6178	76.9067	38.4533	6.20108	-422.801	0	Y	3	Y	1	Y	945	44	5	952	46	5.2	1014
P	Patient006	39	F	White	142	42.6	21.1268	Respiratory Failure/HCAP	Respiratory	5	2	31.8	50.8	12.4	20.3	15.1	22.6	y	Y	Y	40	2.56667	31.2333	19.7667	12.0333	7.36667	4.66667	8.02222	19.4	144.801	54.2678	21.7778	220.847	110.423	10.5083	53.1615	3	Y	0	Y	5	Y	1150	36	2.3	1200	48	3.4	1221
P	Patient007	54	F	White	147.3	101.6	46.8261	Chronic hypercapnic resp. failure	Respiratory	5	1	45.8	46.1	47.5	48.6	55.7	55.8	n	Y	Y	25.6667	3.06667	50.1667	49.6667	3.86667	2.16667	6.03333	4.02222	9.9	14.9511	4.69444	36.4011	56.0467	28.0233	5.29371	10.6585	5	Y	3	Y	2	Y	1440	27	3.3	1455	39	4.8	1516
P	Patient008	69	F	White	157.5	71.7	28.904	Septic Shock	Sepsis	9	0	17.3	16.2	-6.8	-7.4	-12.4	-13.1	y	N	N	53.3333	4.5	-1.43333	-0.633333	17.9333	6.16667	11.7667	11.9556	29.7	321.604	38.0278	138.454	498.087	249.043	15.7811	-2491.75	3	Y	9	N	4	Y	1226	48	4.1	1236	57	4.8	1256
P	Patient009	77	F	Black	175.2	100.7	32.8066	Hypotension & Intractable Nasuea/Vomiting	Cardiac	5	19	32	28.9	25.2	29.3	29.8	34.9	y	Y	Y	33.3333	3.23333	31.0333	29	3	3.8	0.8	2.53333	6.8	9	14.44	0.64	24.08	12.04	3.46987	11.9651	6	N	2	Y	3	Y	1056	31	3.1	1120	41	4	1140
P	Patient011	69	F	White	157.5	54.4	21.93	CAP	Respiratory	3	3	8.6	11.4	10.9	12.7	5.9	5.8	y	N	N	19.3333	2.4	9.96667	8.46667	0.133333	2.43333	2.56667	1.71111	5	0.0177778	5.92111	6.58778	12.5267	6.26333	2.50267	29.559	5	Y	0	Y	0	Y	1103	20	2.4	1107	21	2.7	1127
P	Patient012	69	F	White	160	78	30.4687	Tumor Lysis Syndrome	Malignancy	9	1	-2	-3.6	-1.6	-3	5.9	4.9	n	Y	N	46.3333	4.76667	-0.566667	0.766667	2.76667	2.36667	5.13333	3.42222	7.9	7.65444	5.60111	26.3511	39.6067	19.8033	4.45009	580.447	8	N	2	Y	1	Y	1539	42	4.6	1609	41	4.5	1630
P	Patient013	22	M	White	198.1	72.1	18.3724	Acute Asthma Exacerbation	Respiratory	0	1	16.5	12.2	25.7	19.9	16.8	14	y	Y	Y	49.3333	5.63333	15.3667	19.6667	3.16667	6.03333	2.86667	4.02222	9.2	10.0278	36.4011	8.21778	54.6467	27.3233	5.22717	26.5788	10	Y	0	Y	0	Y	1245	48	5.7	1252	56	6.4	1314
P	Patient014	19	F	White	157.5	51.7	20.8415	Acute Respiratory Failure w/ hypoxia	Respiratory	8	5	-24.9	-24.7	-16.1	-17	-19.6	-21.1	n	Y	N	30	3.43333	-20.9333	-20.2	4.7	4.1	0.6	3.13333	8.8	22.09	16.81	0.36	39.26	19.63	4.43058	-21.9335	2	Y	3	Y	4	Y	1455	33	3.8	1505	25	2.9	1531
P	Patient016	73	M	Asian	165.1	45.8	16.8024	Acute hypoxemic Resp. failure	Respiratory	6	3	9.5	8.1	21.4	18.9	21	19.1	y	N	N	29.6667	4	15.3667	17.3	7.8	4.1	3.7	5.2	11.9	60.84	16.81	13.69	91.34	45.67	6.75796	39.0633	0	Y	0	Y	0	Y	1638	30	3.9	1642	33	4.3	1703
P	Patient017	19	F	Black	152	48.1	20.8189	DKA	Metabolic	0	0	54.6	52.3	50	47.9	46.9	43.8	y	Y	Y	16	2.06667	48	50.5	4.1	0.5	3.6	2.73333	7.7	16.81	0.25	12.96	30.02	15.01	3.87427	7.67183	3	N	0	Y	3	N	1752	17	2.2	1803	26	3.3	1824
P	Patient018	22	F	Black	162.6	61.7	23.3369	Sickle Cell Crisis	Hematologic	2	2	57.2	52.8	49.1	40.8	20	13	y	Y	Y	35.3333	3.66667	35.5333	42.1	15.1	7	22.1	14.7333	37.2	228.01	49	488.41	765.42	382.71	19.563	46.4679	1	Y	0	Y	0	Y	1310	34	3.5	1314	54	5.3	1335
P	Patient019	71	M	Black	172.7	49.9	16.7308	Septic Shock	Sepsis	4	1	8.3	5.3	18.2	17.4	11.6	17.4	y	N	N	28.3333	2.33333	13.3667	12.7	4.4	5.5	1.1	3.66667	9.9	19.36	30.25	1.21	50.82	25.41	5.04083	39.6916	2	Y	1	Y	7	Y	1336	32	2.7	1346	35	2.9	1406
P	Patient020	22	M	White	170.2	47.6	16.4319	Sepsis	Sepsis	4	10	14.2	9.7	8.4	3.9	11.3	7.1	y	N	N	40.6667	3.83333	6.9	11.3	2.9	2.9	1.77636e-15	1.93333	5.8	8.41	8.41	3.15544e-30	16.82	8.41	2.9	25.6637	2	Y	1	Y	0	Y	1529	41	3.8	1538	47	4.2	1558
P	Patient021	48	F	White	162.6	65.8	24.8877	Hepatorenal Syndrome	Renal	4	5	2.1	3.3	0.9	0.4	0.9	0.3	n	Y	N	48.6667	4.7	1.33333	1.3	0.8	0.4	0.4	0.533333	1.2	0.64	0.16	0.16	0.96	0.48	0.69282	53.2939	0	Y	1	Y	2	Y	1559	47	4.6	1604	48	4.7	1626
P	Patient022	20	M	White	177.8	63.5	20.0868	Sepsis	Sepsis	5	1	7.9	5.6	5.9	5.5	0.7	0.4	n	Y	N	25.3333	2.83333	3.83333	4.83333	3.06667	1.06667	4.13333	2.75556	7.2	9.40444	1.13778	17.0844	27.6267	13.8133	3.71663	76.8958	3	Y	0	Y	4	Y	1059	26	2.9	1109	28	3.1	1130
P	Patient023	48	F	Other	162.6	56.2	21.2567	Septic Shock	Sepsis	5	1	18.1	19.4	24.6	12.9	17.1	20.4	y	Y	Y	33.6667	2.26667	17.5667	19.9333	1.83333	4.66667	2.83333	3.11111	7.5	3.36111	21.7778	8.02778	33.1667	16.5833	4.07226	20.4294	0	Y	0	Y	3	Y	1121	37	2.4	1125	44	2.9	1148
P	Patient025	56	F	White	157.5	55	22.1718	Septic Shock	Sepsis	16	2	16.5	30.6	7	10.2	3.9	19.5	y	N	N	42	3.3	20.1	9.13333	7.36667	2.13333	5.23333	4.91111	12.6	54.2678	4.55111	27.3878	86.2067	43.1033	6.56531	71.883	2	Y	11	N	3	Y	1134	42	3.2	1142	49	4.2	1206
P	Patient026	59	M	White	182.9	85.5	25.5587	Septic Shock	Sepsis	17	0	-11.7	-13.4	-4.7	-8.5	-17.8	-21.5	n	Y	N	36.6667	4.23333	-14.4667	-11.4	0.3	6.7	6.4	4.46667	13.1	0.09	44.89	40.96	85.94	42.97	6.55515	-57.5013	0	Y	0	Y	2	Y	1200	36	4.2	1205	32	3.6	1229
P	Patient027	35	M	White	180.3	91.4	28.1161	Acute Respiratory Failure w/ hypoxia	Respiratory	1	1	32.1	32	24.5	20.1	27.3	27	y	Y	Y	38.6667	3.73333	26.3667	27.9667	4.13333	3.46667	0.666667	2.75556	7.6	17.0844	12.0178	0.444444	29.5467	14.7733	3.84361	13.7435	1	Y	2	Y	3	Y	1430	38	3.6	1438	50	4.7	1459
P	Patient028	48	M	White	172.7	129	43.2519	Acute Myeloid Leukemia	Hematologic	13	1	27.7	27.1	26.2	24.4	8.9	6.5	y	N	N	30	2.83333	19.3333	20.9333	6.76667	5.26667	12.0333	8.02222	18.8	45.7878	27.7378	144.801	218.327	109.163	10.4481	49.9114	3	Y	6	Y	0	Y	1622	24	2.4	1633	31	3.1	1653
P	Patient029	52	F	White	170.2	81.5	28.1345	Septic Shock	Sepsis	17	2	-5.1	0.7	-9.1	-4.4	-19.9	-17.5	n	Y	N	48.3333	4.33333	-7.06667	-11.3667	6.26667	2.26667	8.53333	5.68889	14.8	39.2711	5.13778	72.8178	117.227	58.6133	7.65593	-67.3543	1	Y	3	Y	6	Y	1249	43	4	1258	41	4.1	1325
P	Patient030	68	M	White	168.9	87.4	30.6374	Sepsis due to Klebsiella Pneum.	Sepsis	4	5	-7.5	-6.4	6.7	4.9	10.7	6.5	y	N	N	24.6667	2.73333	1.66667	3.3	10.8	3.4	7.4	7.2	18.2	116.64	11.56	54.76	182.96	91.48	9.56452	289.834	3	Y	1	Y	3	Y	1136	26	3	1148	24	2.8	1215
P	Patient031	77	M	White	177.8	77	24.3572	Bee Sting Reaction / Cardio shock	Cardiac	9	1	4.7	4.9	1.7	0.9	-0.6	-1.1	n	Y	N	24	3.16667	1.56667	1.93333	2.76667	0.233333	2.53333	1.84444	5.3	7.65444	0.0544444	6.41778	14.1267	7.06333	2.65769	137.467	1	Y	0	Y	0	Y	1659	23	3	1707	24	3.1	1732
P	Patient033	55	M	White	165.1	72	26.4143	Septic Shock	Sepsis	7	4	36	32.8	-3.3	-5	16.3	19.2	y	N	N	33.3333	2.46667	15.6667	16.3333	19.6667	19.6333	0.0333333	13.1111	39.3	386.778	385.468	0.00111111	772.247	386.123	19.65	120.306	0	Y	3	Y	4	Y	1521	33	2.5	1526	44	3.3	1546
P	Patient034	54	F	White	157.5	66.5	26.8078	Sepsis due to Pneum.	Sepsis	2	1	-1.8	-0.8	7.5	5.4	8.5	2.4	n	Y	N	38	3.63333	2.33333	4.73333	6.53333	2.76667	3.76667	4.35556	10.3	42.6844	7.65444	14.1878	64.5267	32.2633	5.68008	120.002	4	Y	0	Y	1	Y	1503	41	3.8	1526	40	3.7	1353
P	Patient036	88	F	Asian	142.2	43.5	21.5125	Septic Shock	Sepsis	9	2	45.2	46.1	8.2	6.8	11.8	7	y	N	N	30.3333	3.06667	19.9667	21.7333	23.4667	13.5333	9.93333	15.6444	37	550.684	183.151	98.6711	832.507	416.253	20.4023	93.8756	9	Y	1	Y	8	Y	1511	4	2.9	1609	58	4.2	1634
P	Patient037	64	M	White	177.8	73	23.0919	Odynophagia	Neuro	7	6	5	6.5	0.6	1	15	14	y	N	N	26.3333	3.6	7.16667	6.86667	1.86667	6.26667	8.13333	5.42222	14.4	3.48444	39.2711	66.1511	108.907	54.4533	7.37925	107.465							1520	28	3.7	1535	29	2.9	1556
P	Patient038	61	F	White	160	57	22.2656	Respiratory Failure	Sepsis	0	1	1.8	1.9	-0.1	0	5.6	3.1	n	Y	N	26.6667	2.83333	1.66667	2.43333	0.633333	2.53333	3.16667	2.11111	5.7	0.401111	6.41778	10.0278	16.8467	8.42333	2.9023	119.273							1110	28	2.9	1116	28	2.9	1145
P	Patient039	92	M	White	175	76	24.8163	Respiratory Failure	Respiratory	0	1	56	44.2	40.9	42.3	23.6	23.5	y	Y	Y	39	4.06667	36.6667	40.1667	15.8333	0.733333	16.5667	11.0444	32.4	250.694	0.537778	274.454	525.687	262.843	16.2124	40.3629							1108	39	4	1126	64.4	5.8	1148
P	Patient040	48	M	Asian	175	97	31.6735	Respiratory Failure	Sepsis	7	1	21.8	22.8	43	42.6	22.9	22.8	y	Y	Y	26	2.6	29.4	29.2333	7.43333	13.7667	6.33333	9.17778	21.2	55.2544	189.521	40.1111	284.887	142.443	11.935	40.8266							1347	26	2.5	1403	31	3.1	1423
P	Patient041	68	F	White	157	75	30.4272	Respiratory Failure	Sepsis	7	12	9.7	9.6	12.9	14.6	17.2	19.7	y	N	N	33.6667	3.06667	14.6333	13.2667	3.56667	0.366667	3.93333	2.62222	7.5	12.7211	0.134444	15.4711	28.3267	14.1633	3.76342	28.3675							1516	34	3.2	1521	38	3.5	1542
P	Patient041b	74	M	Other	167	78.2	28.0397	Acute hypoxemic Resp. failure	Cardiac	5	1	-5.5	-1.4	0.7	5.1	-17	-18.4	n	Y	N	36.6667	3.1	-4.9	-7.26667	1.76667	7.96667	9.73333	6.48889	17.7	3.12111	63.4678	94.7378	161.327	80.6633	8.98128	-123.596	0	Y	3	N	3	N	1537	35	2.9	1545	33	2.8	1615
P	Patient042	59	M	Other	169.51	63.1818	21.9888	Neutropenic fever	Sepsis	4	7	-9.4	-10.9	1.9	0.7	-1.7	-1.4	n	Y	N	23.3333	2.83333	-3.86667	-3.06667	6.33333	4.96667	1.36667	4.22222	11.3	40.1111	24.6678	1.86778	66.6467	33.3233	5.77264	-188.238	3	N	0	Y	3	N	1030	24	3	1050	22	2.7	1120
P	Patient043	39	F	Black	159.39	86.3636	33.9945	Septic Shock	Sepsis	3	1	-6.4	-4.4	-2.8	-1.8	-9.6	-6.8	n	Y	N	33.3333	3.36667	-4.33333	-6.26667	0.133333	3.46667	3.33333	2.31111	6.8	0.0177778	12.0178	11.1111	23.1467	11.5733	3.40196	-54.2866	3	N	3	N	3	N	1347	31	2.9	1354	29	3.2	1417
P	Patient044	49	F	Black	179.63	87.2727	27.0471	Peritonitis associated with P.D.	Sepsis	19	20	-12.8	-12.9	1.6	2.1	2.1	4.8	n	Y	N	32.3333	3.96667	-2	-3.03333	9.76667	4.63333	5.13333	6.51111	14.9	95.3878	21.4678	26.3511	143.207	71.6033	8.46188	-278.963	3	N	3	N	3	N	1621	26	3.3	1625	23	2.9	1651
P	Patient045	35	M	Other	164.45	63.6364	23.5308	Spontaneous Bacterial Peritonitis	Sepsis	7	1	13.2	12.4	14.4	11.5	2.6	0.2	y	N	N	47.6667	5.73333	8.03333	10.0667	3.13333	4.33333	7.46667	4.97778	11.8	9.81778	18.7778	55.7511	84.3467	42.1733	6.4941	64.5109	0	Y	0	Y	0	Y	1005	50	6	1012	57	6.8	1037
P	Patient046	77	F	Other	151.8	64.0909	27.8133	Acute Myeloid Leukemia	Sepsis	17	1	36.1	34.9	32	31.4	16.6	15.7	y	Y	Y	23.6667	2.9	27.3333	28.2333	7.86667	3.76667	11.6333	7.75556	19.5	61.8844	14.1878	135.334	211.407	105.703	10.2812	36.4152	3	N	3	N	3	N	1342	21	2.6	1352	29	3.5	1422
P	Patient047	51	F	Other	146.74	80.6818	37.4696	Severe sepsis due to pneumococcus	Sepsis	1	24	-14.2	-13	-0.6	-4.1	-8.9	-9.7	n	Y	N	24	2.56667	-8.93333	-7.9	6.3	7.3	1	4.86667	13.6	39.69	53.29	1	93.98	46.99	6.85493	-86.7712	3	N	3	N	3	N	1041	26	2.7	1045	22	2.3	114
P	Patient048	29	M	Asian	169.51	85.2273	29.6611	Drug Overdose	Cardiac	5	9	-3.3	-6.3	-11.6	-5.3	8.7	8.7	n	Y	N	34.6667	3.53333	-0.966667	-2.06667	1.23333	9.53333	10.7667	7.17778	20.3	1.52111	90.8844	115.921	208.327	104.163	10.206	-493.841	0	Y	3	N	3	N	1421	31	3.2	1427	30	3	1501
P	Patient049	55	M	Asian	169.51	74	25.7538	Acute Respiratory Failure w/ hypoxia	Cardiac	9	8	8	7.5	26.5	26.5	47	25.6	y	N	N	31.6667	3.16667	19.8667	27.1667	19.1667	0.666667	19.8333	13.2222	39	367.361	0.444444	393.361	761.167	380.583	19.5085	71.8106	3	N	3	Y	3	N	952	38	3.7	959	41	4	1022
P	Patient050	55	M	Other	174.57	86	28.2201	Acute hypoxemic Resp. failure	Sepsis	2	1	18	18.3	17.1	16.5	13.2	10.2	y	Y	Y	28	3.13333	15	16.1	1.9	1	2.9	1.93333	4.8	3.61	1	8.41	13.02	6.51	2.55147	15.8476	0	Y	0	Y	3	N	930	27	2.9	937	32	3.4	959
P	Patient051	79	F	White	161.92	76	28.9876	Acute on Chronic CHF	Cardiac	7	1	38.1	37.7	8.2	14.4	32.7	30.8	y	N	N	26	3.33333	27.6333	26.3333	11.7667	18.1333	6.36667	12.0889	29.9	138.454	328.818	40.5344	507.807	253.903	15.9343	60.5102	3	N	2	Y	3	N	1232	25	3.1	1235	34	4.3	1301
P	Patient052	72	F	White	157.5	92	37.0874	Acute Respiratory Failure with hypoxia and hypercapnia	Sepsis	1	13	-8.9	-10	-7	-7.4	-7.5	-8	n	Y	N	34.3333	4.06667	-8.46667	-7.8	1.1	0.8	0.3	0.733333	1.9	1.21	0.64	0.09	1.94	0.97	0.984886	-12.6267	0	Y	0	Y	0	Y	1456	35	4.1	1504	32	3.7	1541
P	Patient053	73	F	Black	159.39	66	25.979	Hypernatremia	Metabolic	3	1	14.7	16	27.1	27.6	29.6	28	y	Y	Y	22.6667	2.16667	23.8667	23.8	9.1	3.3	5.8	6.06667	14.9	82.81	10.89	33.64	127.34	63.67	7.97935	33.5267	3	N	3	N	0	Y	1637	23	2.2	1649	26	2.6	1709
P	Patient054	92	M	Other	172.04	71.5	24.1572	Sepsis	Sepsis	5	1	-13.2	-15.5	9.8	6.9	33.9	36.6	y	N	N	36.6667	2.03333	9.33333	10.1667	23.3667	0.366667	23.7333	15.8222	47.1	546.001	0.134444	563.271	1109.41	554.703	23.5521	231.66	0	Y	0	Y	0	Y	1430	43	2.4	1436	37	2	1503
P	Patient055	25	M	White	182.16	96	28.9311	Severe sepsis	Sepsis	4	4	-2.8	-5.1	-4.8	-6.3	5.6	4.8	n	Y	N	34	4.03333	-2.2	-0.666667	2.13333	4.13333	6.26667	4.17778	10.4	4.55111	17.0844	39.2711	60.9067	30.4533	5.51845	-827.768	2	Y	3	N	1	Y	1630	36	4.3	1645	35	4.1	1710
P	Patient056	54	M	Other	169.51	70.5	24.5357	GI Bleed	Hematologic	10	1	25	23.4	10.5	8.9	17.2	15.9	y	Y	Y	27	3.3	16.0667	17.5667	7.43333	7.06667	0.366667	4.95556	14.5	55.2544	49.9378	0.134444	105.327	52.6633	7.25695	41.3109	2	Y	0	Y	0	Y	935	25	3.7	938	31	3.3	1030
P	Patient057	73	F	White	159.39	91.5	36.0163	Acute CHF exacerbation	Cardiac	7	4	10.1	9.1	-4.2	-5.1	14.2	12.6	y	N	N	29	2.96667	5.53333	6.7	3.4	10.9	7.5	7.26667	18.4	11.56	118.81	56.25	186.62	93.31	9.65971	144.175	2	Y	3	N	3	N	1117	30	3.3	1120	33	3.6	1149
P	Patient058	75	F	Other	149.27	57	25.5817	Sepsis due to E.Coli	Sepsis	4	7	27.5	25.4	3.8	2	6.8	3.7	y	N	N	31.6667	4.16667	10.3667	12.7	14.8	8.9	5.9	9.86667	23.7	219.04	79.21	34.81	333.06	166.53	12.9047	101.611	0	Y	3	Y	0	Y	1248	30	3.7	1251	38	4.6	1325
P	Patient059	57	M	White	177.1	103.5	32.9992	Sepsis	Sepsis	7	11	-4.1	-4.4	2	5.2	4.6	5.7	n	Y	N	35.3333	3.56667	2.16667	0.833333	4.93333	1.16667	3.76667	3.28889	8.7	24.3378	1.36111	14.1878	39.8867	19.9433	4.4658	535.896	0	Y	1	Y	3	N	1447	35	3.6	1500	33	3.5	1519
P	Patient060	89	M	Other	182.16	80	24.1093	Sepsis	Sepsis	9	0	-10.1	4.9	1.1	-2.8	5.5	13	n	Y	N	39	3.36667	5.03333	-1.16667	8.93333	2.26667	6.66667	5.95556	15.6	79.8044	5.13778	44.4444	129.387	64.6933	8.04322	-689.419	3	N	3	N	3	N	1700	40	3.3	1703	36	3.4	1727
P	Patient061	19	F	Black	121.44	51.5	34.9208	Sepsis	Sepsis	3	5	17.1	15.5	7.5	6.4	54.8	58.5	y	N	N	19.6667	2.03333	26.8	26.4667	9.36667	18.9667	28.3333	18.8889	47.3	87.7344	359.734	802.778	1250.25	625.123	25.0025	94.4678	0	Y	0	Y	0	Y	1830	20	2.1	1838	23	2.4	1900
P	Patient062	21	F	Black	161.92	88.5	33.7553	Acute CHF exacerbation	Cardiac	7	13	2.9	7.6	21	30.6	14.9	16	y	N	N	29	3.33333	18.0667	12.9333	10.0333	8.06667	1.96667	6.68889	18.1	100.668	65.0711	3.86778	169.607	84.8033	9.20887	71.2026	0	Y	0	Y	0	Y	1031	34	4	1043	35	4.3	1106
P	Patient063	83	F	Black	151.8	35	15.1888	Hypernatremia	Cardiac	3	0	14.9	14.6	24.5	24.3	15.8	13.6	y	Y	Y	19	2.06667	17.5	18.4	3.5	6.1	2.6	4.06667	9.6	12.25	37.21	6.76	56.22	28.11	5.30189	28.8146	3	N	3	N	3	N	1222	17	1.9	1229	20	2.1	1259
P	Patient064	29	F	Black	159.39	57.9	22.7906	Panycytopenia	Sepsis	0	16	20.7	20.6	24.9	23.6	30.1	27.6	y	Y	Y	28.3333	3.43333	23.9333	25.2333	4.53333	0.333333	4.86667	3.24444	9.4	20.5511	0.111111	23.6844	44.3467	22.1733	4.70886	18.6613	0	Y	0	Y	0	Y	1421	28	3.4	1430	34	4.1	1457
P	Patient065	49	M	Other	172	98.5	33.295	Acute Encephalopathy	Sepsis	19	1	33.5	37.9	41	62.6	57.7	71.2	y	Y	Y	40.3333	3.06667	57.2333	44.0667	10.5667	3.06667	13.6333	9.08889	24.2	111.654	9.40444	185.868	306.927	153.463	12.388	28.112	0	Y	0	Y	0	Y	1600	43	3.3	1605	57	4.6	1630
P	Patient066	62	M	White	187.22	131	37.3738	Caridac Arrest	Cardiac	9	1	38.5	39.2	76.4	80.2	9.3	9.3	y	N	N	32.3333	3.13333	42.9	41.4	2.9	35	32.1	23.3333	67.1	8.41	1225	1030.41	2263.82	1131.91	33.6439	81.2654	3	N	0	Y	0	Y	1744	32	3.1	1752	44	4.3	1713
P	Patient068	49	M	White	194.028	140	37.1877	Acute Encephalopathy	Sepsis	3	1	4.5	4.3	1.7	1.3	5.7	5.7	n	Y	N	25	2.5	3.76667	3.96667	0.533333	2.26667	1.73333	1.51111	4	0.284444	5.13778	3.00444	8.42667	4.21333	2.05264	51.7472	0	Y	3	N	0	Y	1324	24	2.3	1339	25	2.3	1408
P	Patient069	85	F	White	164.45	135	27.4367	Cardiac Arrest	Cardiac	12	1	43	44.7	5.9	8.4	17.4	18.7	y	N	N	38.3333	2.46667	23.9333	22.1	20.9	16.2	4.7	13.9333	37.1	436.81	262.44	22.09	721.34	360.67	18.9913	85.9335	3	N	3	N	3	N	913	37	2.4	916	54	3.4	957
P	Patient070	53	F	Black	166.98	76.5	24.1877	Sepsis	Sepsis	10	1	14.2	13.4	20.8	19.6	34.1	32.8	y	Y	Y	29.6667	2.53333	21.9333	23.0333	8.83333	2.23333	11.0667	7.37778	19.9	78.0278	4.98778	122.471	205.487	102.743	10.1362	44.0068	0	Y	0	Y	3	N	1110	31	2.7	1115	36	3	1141
P	Patient071	69	M	White	169.51	69.5	24.1877	Acute Respiratory Failure	Sepsis	6	0	48.6	51.8	33.1	35.2	33.7	33.6	y	Y	Y	46	2.8	40.2	38.4667	10.1333	5.36667	4.76667	6.75556	15.5	102.684	28.8011	22.7211	154.207	77.1033	8.78085	22.8272	0	Y	0	Y	0	Y	1414	40	2.6	1418	60	3.9	1444
P	Patient072	68	M	Other	166.98	84.4	30.2701	Sepsis	Sepsis	6	0	-4.1	-3.7	9.4	7.7	3.8	1.3	n	Y	N	52.3333	4.7	1.76667	3.03333	7.13333	6.36667	0.766667	4.75556	13.5	50.8844	40.5344	0.587778	92.0067	46.0033	6.78258	223.601	0	Y	0	Y	0	Y	1540	52	4.6	1547	50	4.4	1611
P	Patient073	56	M	White	166.98	84.4	30.2701	Cardiac arrest	Sepsis	10	1	38.7	37.1	18	18.7	33.4	33.2	y	Y	Y	28	3.06667	29.6667	30.0333	8.66667	12.0333	3.36667	8.02222	20.7	75.1111	144.801	11.3344	231.247	115.623	10.7528	35.803	2	Y	3	Y	0	Y	1109	25	2.7	1126	34	3.7	1159
P	Patient074	57	F	Black	161.92	90	34.3274	Hypoglycemia	Sepsis	11	9	43.5	42.4	37.8	35	36.3	33.4	y	Y	Y	45	4.16667	36.9333	39.2	4.3	1.4	2.9	2.86667	7.2	18.49	1.96	8.41	28.86	14.43	3.79868	9.69052	0	Y	3	Y	0	Y	1312	42	3.8	1316	60	5.4	1341
P	Patient075	90	M	White	179.63	65	20.1445	Sepsis	Sepsis	6	7	0.9	3.3	5.6	5.3	-3.2	-2.9	n	Y	N	30.3333	3.53333	1.9	1.1	0.2	4.5	4.3	3	8.8	0.04	20.25	18.49	38.78	19.39	4.40341	400.31	0	Y	3	N	0	Y	1453	32	3.7	1458	32	3.9	1525
p	patient076	59	M	White	175.3	63.5	20.6638	Respiratory Failure	Sepsis	16	19	46.3	49.1	53.6	52.4	20	17.7	y	Y	Y	24.3333	2.3	39.7333	39.9667	6.33333	13.6333	19.9667	13.3111	33.6	40.1111	185.868	398.668	624.647	312.323	17.6727	44.2185	3	N	3	N	3	N	1412	23	2.1	1421	33	3.2	1510
p	patient077	73	M	White	178	84.5	26.6696	Septic Shock	Sepsis	11	7	0.3	-1.3	-0.6	-3.1	-6.5	-9	n	Y	N	22.6667	2.7	-4.46667	-2.26667	2.56667	1.66667	4.23333	2.82222	6.8	6.58778	2.77778	17.9211	27.2867	13.6433	3.69369	-162.957	3	Y	3	N	3	Y	1358	23	2.7	1411	23	2.7	1432
p	patient078	38	F	White	162	68	25.9107	Septic Shock	Sepsis	9	0	13.6	16.9	15	14.5	7.1	6.1	y	N	N	45	3.3	12.5	11.9	1.7	3.1	4.8	3.2	7.9	2.89	9.61	23.04	35.54	17.77	4.21545	35.4239	2	Y	0	Y	0	Y	1931	45	3.3	1943	51	3.8	2003
p	Patient079	53	M	White	180	105	32.4074	Acute Respiratory Failure	Sepsis	10	7	-3.8	-3.2	61.7	64.5	14.2	16.2	y	N	N	59.3333	5.73333	25.8333	24.0333	27.8333	37.6667	9.83333	25.1111	65.5	774.694	1418.78	96.6944	2290.17	1145.08	33.8391	140.801	3	N	3	Y	3	Y	2100	69	6.7	2134	67	6.5	2200
p	Patient080	49	F	Other	162.5	64.2	24.3124	Sepsis	Sepsis	3	2	42.4	34.9	33.4	30.9	18.2	14.7	y	Y	Y	31.6667	2.63333	26.8333	31.3333	11.0667	2.06667	13.1333	8.75556	24.2	122.471	4.27111	172.484	299.227	149.613	12.2317	39.0372	1	Y	0	Y	0	Y	2310	27	2.2	2310	39	3	9
[truncated: 138 more columns]

## Sheet: Volunteer data
Group	Study ID	Age	Gender	Race	Height (cm)	Weight (Kg)	BMI	Admission Diagnosis:	Admission Category	SOFA Score:	LOS:	SVI ∆% - PLR1	CI ∆% - PLR1	SVI ∆% - PLR2	CI ∆% - PLR2	SVI ∆% - PLR3	CI ∆% - PLR3	PLRx3 Response Consistent	Consistent AND fluid responsive, n (%)	x̄ of SVI	x̄ of CI	Average delta CI	x̄ of SVI ∆%	abs(x̄-PLR1)	abs(x̄-PLR2)	abs(x̄-PLR3)	Average Deviation	Range	abs(x̄-PLR1)^2	abs(x̄-PLR2)^2	abs(x̄-PLR3)^2	∑Squares	Variance	Standard Deviation	CV (SD/Mean)	# of Resets - PLR1	Stable (Y/N) - PLR1	# of Resets - PLR2	Stable (Y/N) - PLR2	# of Resets - PLR3	Stable (Y/N) - PLR3	Time - Pre1	SVI - Pre1	CI - Pre1	Time - Post1	SVI - Post1	CI - Post1	Time - Pre2	SVI - Pre2
V	Volunteer001	40	M	White	182.9	99.8	29.8334	Volunteer	Volunteer	NA	NA	17	11.2	26.8	23	30.1	21.6	Y	Y	61	3.5	18.6	24.6333	7.63333	2.16667	5.46667	5.08889	13.1	58.2678	4.69444	29.8844	92.8467	46.4233	6.81347	27.6595	1	Y	2	N	2	Y	1331	66	3.7	1337	77	4.1	1357	62
V	Volunteer002	24	M	White	177.8	61.2	19.3592	Volunteer	Volunteer	NA	NA	47	38.6	39.7	22.7	48	36.2	Y	Y	61	3.2	32.5	44.9	2.1	5.2	3.1	3.46667	8.3	4.41	27.04	9.61	41.06	20.53	4.531	10.0913	3	Y	2	Y	1	Y	1455	62	3.4	1510	91	4.8	1530	62
V	Volunteer003	23	M	White	187.96	79.4	22.4745	Volunteer	Volunteer	NA	NA	13	17.6	32.5	38.9	20.7	18.3	Y	Y	70.6667	3.86667	24.9333	22.0667	9.06667	10.4333	1.36667	6.95556	19.5	82.2044	108.854	1.86778	192.927	96.4633	9.82157	44.5086	1	Y	2	Y	2	Y	1007	75	4.2	1014	84	4.9	1034	67
V	Volunteer004	24	M	White	185.4	77.1	22.4303	Volunteer	Volunteer	NA	NA	47.9	28.6	35.2	30.7	30	28.9	Y	Y	70	4.4	29.4	37.7	10.2	2.5	7.7	6.8	17.9	104.04	6.25	59.29	169.58	84.79	9.20815	24.4248	1	Y	0	Y	1	Y	1630	66	4.5	1637	98	5.7	1704	70
V	Volunteer005	30	M	White	167.6	72.6	25.8457	Volunteer	Volunteer	NA	NA	47.8	44.5	47.4	33.9	42.2	33.1	Y	Y	41.3333	3.1	37.1667	45.8	2	1.6	3.6	2.4	5.6	4	2.56	12.96	19.52	9.76	3.1241	6.82118	2	N	1	Y	0	N	1504	42	3.2	1515	62	4.6	1536	41
V	Volunteer006	42	F	White	170.2	57	19.6769	Volunteer	Volunteer	NA	NA	13.3	11.6	34.1	43.3	14.8	21.7	Y	Y	60.6667	4.13333	25.5333	20.7333	7.43333	13.3667	5.93333	8.91111	20.8	55.2544	178.668	35.2044	269.127	134.563	11.6001	55.9492	0	Y	2	N	0	Y	1404	62	4.4	1408	70	4.9	1429	56
V	Volunteer007	22	M	Black	182.9	83.9	25.0804	Volunteer	Volunteer	NA	NA	32.7	37.9	31	25.4	42.2	36.6	Y	Y	67	3.66667	33.3	35.3	2.6	4.3	6.9	4.6	11.2	6.76	18.49	47.61	72.86	36.43	6.03573	17.0984	0	Y	1	Y	1	Y	1546	67	3.6	1549	89	4.9	1609	68
V	Volunteer008	24	F	White	167.6	51.3	18.2629	Volunteer	Volunteer	NA	NA	36.3	38.5	52.8	44.7	76.2	67.4	Y	Y	54.3333	3.6	50.2	55.1	18.8	2.3	21.1	14.0667	39.9	353.44	5.29	445.21	803.94	401.97	20.0492	36.3869	0	Y	1	Y	2	Y	1547	60	4.1	1550	82	5.7	1610	55
V	Volunteer009	59	M	Asian	182.9	77.1	23.0477	Volunteer	Volunteer	NA	NA	16.2	20	22.2	29.2	15.3	21.7	Y	Y	56	3	23.6333	17.9	1.7	4.3	2.6	2.86667	6.9	2.89	18.49	6.76	28.14	14.07	3.751	20.9553	2	Y	1	Y	2	Y	1041	63	3.1	1051	73	3.7	1113	53
V	Volunteer010	24	F	White	167.6	56.7	20.1853	Volunteer	Volunteer	NA	NA	54.1	47.7	62.9	55	87.2	79.2	Y	Y	54.6667	3.96667	60.6333	68.0667	13.9667	5.16667	19.1333	12.7556	33.1	195.068	26.6944	366.084	587.847	293.923	17.1442	25.1874	0	Y	1	Y	1	Y	801	61	4.4	805	94	6.5	826	54
V	Volunteer011	22	F	White	182.9	74.8	22.3601	Volunteer	Volunteer	NA	NA	32	26.2	11.7	2	29.1	32.8	Y	Y	58.3333	3.03333	20.3333	24.2667	7.73333	12.5667	4.83333	8.37778	20.3	59.8044	157.921	23.3611	241.087	120.543	10.9792	45.2441	0	Y	0	Y	1	Y	1547	60	3.2	1551	79	4	1612	61
V	Volunteer012	23	F	Black	147.3	49.9	22.9983	Volunteer	Volunteer	NA	NA	33	25.9	31.8	28.6	25.1	16.7	Y	Y	50	3.1	23.7333	29.9667	3.03333	1.83333	4.86667	3.24444	7.9	9.20111	3.36111	23.6844	36.2467	18.1233	4.25715	14.2063	0	Y	0	Y	0	Y	848	48	3.1	851	63	4	911	51
V	Volunteer013	24	F	White	154.9	39.3	16.3791	Volunteer	Volunteer	NA	NA	27.7	36	22.5	24.6	20.2	28.7	Y	Y	48.6667	3.06667	29.7667	23.4667	4.23333	0.966667	3.26667	2.82222	7.5	17.9211	0.934444	10.6711	29.5267	14.7633	3.84231	16.3735	0	Y	2	Y	0	Y	907	49	3.1	914	63	4.2	935	49
V	Volunteer014	34	M	White	180.3	72.5	22.3021	Volunteer	Volunteer	NA	NA	26.02	20.2	24.3	21.3	30.1	31.4	Y	Y	64.6667	3.63333	24.3	26.8067	0.786667	2.50667	3.29333	2.19556	5.8	0.618844	6.28338	10.846	17.7483	8.87413	2.97895	11.1127	1	Y	2	Y	0	Y	1453	68	4	1500	85	4.8	1522	64
V	Volunteer015	32	M	White	180.3	74.8	23.0097	Volunteer	Volunteer	NA	NA	47.2	44.4	63.2	67.2	76.7	74.1	Y	Y	50	2.76667	61.9	62.3667	15.1667	0.833333	14.3333	10.1111	29.5	230.028	0.694444	205.444	436.167	218.083	14.7676	23.6787	1	Y	6	Y	3	Y	1408	55	3.1	1414	81	4.4	1434	51
V	Volunteer016	25	M	White	185.4	72.6	21.1211	Volunteer	Volunteer	NA	NA	36.8	27.5	38.2	29.1	49.7	35.3	Y	Y	59.6667	4	30.6333	41.5667	4.76667	3.36667	8.13333	5.42222	12.9	22.7211	11.3344	66.1511	100.207	50.1033	7.07837	17.029	0	Y	2	Y	0	Y	1353	61	4.3	1357	83	5.5	1417	61
V	Volunteer017	28	M	White	177.8	83.9	26.5398	Volunteer	Volunteer	NA	NA	31.2	24.6	19.5	13	43.9	31.4	Y	Y	42.3333	3.43333	23	31.5333	0.333333	12.0333	12.3667	8.24444	24.4	0.111111	144.801	152.934	297.847	148.923	12.2034	38.7	0	Y	0	Y	1	Y	1519	45	3.9	1523	59	4.9	1544	44
V	Volunteer018	23	F	White	170.2	70.3	24.2681	Volunteer	Volunteer	NA	NA	2.5	4.1	22.1	20.5	8.6	9.2	N	N	53.3333	3.66667	11.2667	11.0667	8.56667	11.0333	2.46667	7.35556	19.6	73.3878	121.734	6.08444	201.207	100.603	10.0301	90.6336	1	Y	0	Y	3	Y	1502	61	4.4	1509	62	4.6	1531	47
V	Volunteer019	56	F	White	165.1	53.1	19.4805	Volunteer	Volunteer	NA	NA	31.5	21	39.7	34.2	58.5	45.5	Y	Y	33	2.23333	33.5667	43.2333	11.7333	3.53333	15.2667	10.1778	27	137.671	12.4844	233.071	383.227	191.613	13.8424	32.018	1	Y	1	Y	1	Y	1407	36	2.6	1414	48	3.1	1434	34
V	Volunteer020	44	M	Asian	170	79	27.3356	Volunteer	Volunteer	NA	NA	43.1	35.2	57.4	44.1	41.3	48.2	Y	Y	47.6667	2.5	42.5	47.2667	4.16667	10.1333	5.96667	6.75556	16.1	17.3611	102.684	35.6011	155.647	77.8233	8.82175	18.6638	3	N	3	Y	0	Y	1144	50	2.7	1157	72	3.6	1215	42
V	Volunteer021	50	M	Asian	177.8	76.2	24.1041	Volunteer	Volunteer	NA	NA	57.6	39.1	17.8	17	26.7	28.7	Y	Y	38	2.53333	28.2667	34.0333	23.5667	16.2333	7.33333	15.7111	39.8	555.388	263.521	53.7778	872.687	436.343	20.8888	61.3776	1	Y	0	Y	0	N	2023	37	2.6	2035	58	3.6	2053	41
V	Volunteer022	35	M	Asian	180	74.8	23.0864	Volunteer	Volunteer	NA	NA	53.9	51.8	42.4	40	48	47.1	Y	Y	56	3.66667	46.3	48.1	5.8	5.7	0.1	3.86667	11.5	33.64	32.49	0.01	66.14	33.07	5.75065	11.9556	0	Y	1	Y	0	Y	2152	59	3.9	2159	91	5.9	2222	56
V	Volunteer023	48	M	Asian	170	63.9	22.1107	Volunteer	Volunteer	NA	NA	41.4	31.4	44.9	36.9	40.8	35.2	Y	Y	48.3333	2.96667	34.5	42.3667	0.966667	2.53333	1.56667	1.68889	4.1	0.934444	6.41778	2.45444	9.80667	4.90333	2.21435	5.22663	2	Y	3	N	0	Y	2144	49	3	2156	69	4	2215	48
V	Volunteer024	45	F	Asian	169	57.6	20.1674	Volunteer	Volunteer	NA	NA	45	48.2	41.5	40.3	27.2	21.7	Y	Y	42	2.63333	36.7333	37.9	7.1	3.6	10.7	7.13333	17.8	50.41	12.96	114.49	177.86	88.93	9.43027	24.882	2	Y	0	Y	0	Y	2257	42	2.6	2309	61	3.9	2322	41
V	Volunteer025	19	M	Asian	170	53.9	18.6505	Volunteer	Volunteer	NA	NA	33.1	32.8	40	40.4	47.3	45.5	Y	Y	47.3333	3.3	39.5667	40.1333	7.03333	0.133333	7.16667	4.77778	14.2	49.4678	0.0177778	51.3611	100.847	50.4233	7.10094	17.6934	0	Y	0	Y	0	Y	16	49	3.5	23	65	4.6	36	47
[truncated: 139 more columns]
